# Supplementary material for: Expansion of a Telomeric FLO/ALS-Like Sequence Gene Family in Saccharomycopsis fermentans
Source: Front Genet. 2018 Nov 13;9:536. doi: 10.3389/fgene.2018.00536 (PMC6277891; doi:10.3389/fgene.2018.00536)
Supplement: TABLE S1 — Table providing sequence details of the S. fermentans FAS gene family indicating the length, number of internal repeats, closest relative within S. fermentans and the ORF and translated protein sequences of all 34 FAS genes. [file Table_1.XLSX]

## Sheet: Sheet1
S. fermentans FAS genes and Fas proteins
Gene	Length (amino acids)	# of repeats	Closest relative	% id	protein sequence			DNA sequence*
FAS1	727	9	Fas17	69.7	MSSIISQLLLTLWVTNAQAANTNYDFGAKPNAVGCSLAWDTNSRVDFSYGFDIRIFQYEFEALDGYYQNYMTYEYADQTLQYSLTSVTDINFSGAIPESDKFAPYEATLFGKTFEVSNFAAEFTTYFTPLESGFYKFELDNTDNSAMVFIGAPNALECCSIVSDNNFSTVSASSYSIFTSGHNGINHLAHQYLKAHYSYPIRIIYVNMDAEYIMQLKITYPDGKIVSKFDNGDFIPPSVWLQGWVPLLCRPATVSAPSETVVTSWTGKTTSHSTFTPSTGYDVFTEYQYNPDPTTTVTAHYHDSTVSSTIVTPVGAGTWTESIFYPEETVTSYAAWTGTQTVTSTTIIPENAEIPATIVIGVPDAITTTTIAWTGDENSSSTIYPADGQNGTITVEILT…		-	ATGAGCTCAATCATTTCTCAGCTTTTATTAACATTATGGGTAACCAATGCTCAGGCAGCTAACACAAACTATGACTTTGGTGCTAAGCCTAACGCCGTCGGTTGTTCTTTGGCTTGGGACACGAATTCAAGGGTAGATTTTTCTTACGGTTTCGATATAAGAATTTTTCAGTACGAGTTCGAAGCATTGGATGGTTATTATCAAAATTATATGACTTATGAGTACGCCGATCAAACTCTTCAGTATTCTTTAACTAGTGTTACAGATATTAATTTCTCTGGTGCTATTCCTGAATCTGACAAATTCGCACCATATGAGGCTACTCTTTTTGGCAAAACTTTTGAAGTATCGAATTTTGCTGCAGAATTTACTACTTACTTTACTCCCTTGGAGTCGGGT…
FAS2	785	10	Fas8	66.3	MTISKLLSFFIFSLFDITVAYNFGSVESVSACSIQVSERTSGFYVKLFDYPYGDDSIYENEDFPSLLYIDLDYLTETQVDDINFNVQIVDDTSSQDGIIYDREVYITNFAAEITTLFYAEETGYHKVFLNNVNNFAALYFGDGNAFTCCYTSAVTSRDIKSQYGDSFLVSSDTSESNTHDSQYYYQYMEAGLYYPLKIVYVNIQGSAILDFSITTPSGNTISDSTSNQFFQPDLGLDDSCSQSTVETTINSAISSWTGSRGTVSTVYPTATSEGITVITYAPDPTTTTTAYYHGSTVSSTTITPTGAGTWTVSVFEPEKTTTSYVPWTGTTTETSTTIIPDDPSVPATVVIEIPDEITTTTLPWTGSETSSTTIYPKDGMNGTVTVEILTPRGTETSYV…		-	ATGACCATTTCAAAGTTATTATCTTTTTTTATTTTCAGTCTATTTGATATTACTGTTGCTTATAACTTTGGCTCAGTCGAGTCAGTGTCAGCTTGCTCGATTCAGGTTTCAGAGAGAACATCTGGCTTTTATGTGAAACTTTTTGATTATCCATATGGTGATGATTCTATATACGAAAATGAAGATTTTCCTTCTCTGTTATATATCGATTTAGACTATCTCACAGAGACTCAAGTTGACGATATAAACTTCAATGTGCAAATTGTCGACGATACTTCCTCTCAAGATGGAATAATATATGATAGAGAGGTTTATATTACAAATTTTGCAGCTGAAATTACAACTTTATTTTATGCGGAAGAAACTGGTTATCATAAAGTTTTCTTGAATAATGTTAAC…
pseudo-FAS3+	346	3	Fas9	70.4	MEETYANKDLTVTNSTAQFTGYFYADTTGYYDFGLINIDDAVMLFMGTEAAFKCCSSTTIDKSKAEATHAYQVYAYLQWHIDGAPSSLYTQFLEAGKYYPIRIVYINVEGSLSFNLADTLPSGQTISDFSNYVYSAKEHNGEGSSKGDLISSSIEHHATTEYFYWTSTISCETTETDTASWGTNTVIDYIADYTTTTTDVWTGLYEYWTMYPSNNQDNTVTVEVFTPRATDTVTILWTGTYTSAFTTVVPVNGHTHAAVEVEVQNTTSKTTMAAAYTSLIIQEINVKLTSSSTSSSTSSSTSSSSASSSASSTSSSISSSSTSSTSSSTKAAIYTSSVMLANATLS		-	ATGGAAGAGACATATGCAAATAAAGATCTCACTGTCACCAACTCCACAGCTCAGTTCACTGGTTATTTTTATGCTGATACCACTGGTTATTATGATTTTGGTTTGATTAATATTGATGATGCTGTTATGCTCTTTATGGGTACAGAAGCAGCATTTAAGTGTTGCTCATCCACCACTATAGATAAATCAAAAGCAGAGGCAACTCATGCTTACCAAGTATATGCTTATTTGCAATGGCATATTGATGGTGCACCTTCCTCGTTATACACTCAATTCTTGGAAGCAGGAAAGTATTATCCTATAAGAATAGTTTATATTAATGTTGAAGGCTCTTTGTCTTTCAACTTAGCGGATACTCTTCCAAGCGGCCAAACAATCAGTGATTTCAGTAACTACGTC…
FAS4	1193	17	Fas28	45.4	MLLFTFFNLFASIFIAGASAYNFGATNSAIACLVDGTPSIKGFDIRIYEYDFMDSSTFLSTEYIESGYLDHTFLGSNEGYSSINLKESGIDNGQPGLGTLYGIKTDITNFTAEIKTYFYAKESGYYMIDLANIDDSAGLFFASNGAFYCCSSDESNHTNDNDPTFAYNIVTFKTFHGDIGKEQYYYQYLEKGNYYPLRVVYTNIVSAYAMDFHITNPDGTNVSDASSGQFFSPSAVANAAGCSSKTVLTAPVTLTTSWTGSTGSITTRYPTMSTDGVTVITYAPDPTQTVTVYYDGASTSSAFATPSGAGTWTETIYIPKSTTTSYVGWTGTNTVTKTTVVPEDPSIPATVIVEIPDEVITTTIPWTGTAVTTTTKYPASGSSGTVSVIVETPRQTTTS…		-	ATGCTTTTGTTTACTTTTTTTAATTTATTTGCCTCGATTTTCATCGCTGGTGCTTCTGCATACAATTTTGGTGCCACGAATTCCGCAATAGCTTGTCTGGTGGATGGTACTCCATCTATTAAAGGTTTTGATATTCGAATCTACGAATATGACTTCATGGATTCATCGACTTTCCTGTCTACCGAATACATTGAAAGCGGATATCTTGATCATACTTTTTTGGGTTCAAATGAAGGATATTCAAGTATCAATCTAAAGGAATCTGGTATAGATAATGGACAGCCAGGCTTAGGTACCTTATACGGAATAAAAACAGACATCACCAATTTCACTGCTGAAATTAAAACATACTTTTACGCAAAAGAAAGTGGATATTACATGATTGACTTGGCAAATATA…
FAS5	752	10	Fas10	92.5	MFWKYLIPLAGLVPLIRADLDFGAHGTADACILGTTPATKGFDVRFFDYPLMNNVLFNDLLFIEAGYLQNKYLGSVSGVTDINANAHDLPENKIVEGTLYGFDVEITNFVAEITSYFYAEEEGMYTLKFEDIDDSATLFFADGSAFICCTQHDVVADPSYRMINFKPWGGKADPIQTYEQYLKAGYYYPLKIIFINGDSQLNLKFSITTPSGIVITDSSSNQFFSPGSVDDTKCTETTVYTDIYTSTTSWTGQYTTTSVIQSGEGKGATDVVYLPDSTTTVTTPWTGLTTSSSLATPNGAGTWSEVIYTPRATETTTNGWTGAYKSTYSTTNPADANLHATVYIEVPDAITTTTIPWTGVETSSTTIYPDNGDSGTIIVEILTPRATETSYVPWTGIST…		-	ATGTTTTGGAAGTACTTGATACCCTTAGCTGGTCTTGTACCATTAATAAGAGCTGATTTAGATTTTGGTGCACATGGTACAGCCGACGCTTGTATACTTGGAACAACCCCAGCAACTAAAGGTTTTGATGTACGGTTTTTCGACTATCCTTTAATGAACAATGTTCTTTTCAATGATTTACTGTTTATAGAAGCCGGCTATCTTCAAAATAAATACCTTGGTTCTGTTAGTGGTGTTACTGATATTAATGCAAATGCACATGATTTGCCTGAAAACAAAATAGTCGAAGGTACATTATATGGATTTGACGTTGAGATTACTAATTTCGTTGCTGAAATCACTAGTTATTTCTATGCTGAAGAAGAAGGTATGTACACTTTGAAATTCGAAGACATTGAT…
FAS6	844	12	Fas7	90.8	MFWKYLISLAGLISSINADQDFGASGSADACILGTTPTTEGFDVRFFEYPLNDKVDYNDILFLETGYLKNKYFGSISGVPNINLNNSKYQTNPNVVEDTLYGFDIDVTNFTAEITSYFYAEEDGIYTMEFKNIDDSGTLFFADGSAFICCTQHDVVSDPSYRMINFKPWGKDTDPIQKYSQYLKAGYYYPLKIIFINGISTLIMDFSIITPSGIVITDSSTHQFFSPGSVDDTKCTETTVYTDVYTSTTSWTGQETTTSVIHSGETNGATEVIYLPDPTTTVSTPWTGSSISSSLATPNGAGTWSEIIYTPRATDTTTNGWTGAYKSTYSTTNPADANKHATVYVEVPDAITTTTIPWTGAETSSTTVYPADGESGTVTVEILTPRKTETSYVPWTGIK…		-	ATGTTTTGGAAATACTTGATATCCTTAGCTGGTCTTATATCATCAATAAATGCCGATCAAGATTTCGGTGCATCTGGTTCGGCTGATGCTTGTATTCTTGGAACAACACCAACTACTGAAGGTTTTGATGTTCGATTTTTCGAGTATCCTTTGAACGATAAAGTTGATTATAACGATATACTGTTTCTTGAAACAGGGTATCTCAAGAATAAGTACTTTGGGTCTATTAGTGGTGTTCCTAATATTAATTTGAATAATTCAAAATATCAAACTAATCCAAATGTAGTCGAAGACACATTGTATGGGTTTGATATTGATGTTACTAATTTTACTGCTGAAATCACTAGTTATTTTTATGCTGAGGAAGATGGTATTTACACTATGGAGTTTAAGAACATT…
FAS7	854	12	Fas6	90.8	MFWKYLIPLASLISSIKADQDFGASGSADACILGTTPTTKGFDVRFFEYPLNDKVDYNDILFLETGYLKNEYIGSVNGVDDINLNLSGDIHNGNPVEGTLYGFPIDVSNYTAEITSYFYAEEDGIYTLEFQNVDDSGTLFFADGSAFICCTQHDVVTDPSYRMINFKPWGGATDPIQIYEQYLKTGYYYPLKIIWINGMSQRQMHFSIITPSGIVITDSSTNQFFSPGSVDDTKCTETTVYTDVYTSTTSWTGQETTTSVIHSGETNGATEVIYLPDPTTTVSTPWTGLTTSSSLATPNGAGTWSEIIYTPRATDTTTNGWTGAYKSTYSTTNPADANKHATVYVEVPDAITTTTIPWTGAETSSTTVYPADGASGTVTVEILTPRKTETSYVPWTGIK…		-	ATGTTTTGGAAATACTTGATATCCTTAGCTGGTCTTATATCATCAATAAATGCCGATCAAGATTTCGGTGCATCTGGTTCGGCTGATGCTTGTATTCTTGGAACAACACCAACTACTGAAGGTTTTGATGTTCGATTTTTCGAGTATCCTTTGAACGATAAAGTTGATTATAACGATATACTGTTTCTTGAAACAGGGTATCTCAAGAATAAGTACTTTGGGTCTATTAGTGGTGTTCCTAATATTAATTTGAATAATTCAAAATATCAAACTAATCCAAATGTAGTCGAAGACACATTGTATGGGTTTGATATTGATGTTACTAATTTTACTGCTGAAATCACTAGTTATTTTTATGCTGAGGAAGATGGTATTTACACTATGGAGTTTAAGAACATT…
FAS8	1024	16	Fas28	99.9	MFLINHFALTVAFFASSAIAGYNYGATSSAQACNIQNIPGVTGYDLKLYEYNYDDETDFYSDEYIDRGYKTKSLIGQTNGFSYITASGSSNEPEEVQNGVVYGIQTQMTNFTAEFTSYFYAKTTGYYELKFHNVDDSAALFFASESAFKCCTENVTPDGTLNYNVLTYLQWHGVTDPDLYYYQYLEEGYYYPLRLVFSNSVGSYSITFSIITPEGKDVSDGSSGYLFSPASVDTSPESCGVKSVSKEVITKTSSWTGSSETTSTYYPTGTEGVTVIDILPDPTTTVTSYYNGETTSSTFVTPDGAGTWTETVYLPKTTTTSYVPWTGTTTETSTTIIPDDPSVPATVIIETPDDVTTTTIPWTGSDTSSTTIYPKDGVTGTVTVEILTPRATETSFVPW…		-	ATGTTCTTAATTAATCATTTTGCTCTCACAGTTGCATTTTTTGCCTCTAGTGCCATTGCAGGCTATAACTATGGTGCTACTTCCTCTGCTCAGGCTTGTAATATTCAAAATATACCCGGTGTGACTGGATACGATTTGAAGCTTTACGAATATAACTATGATGATGAAACTGACTTCTATTCTGATGAATATATTGACAGAGGCTACAAAACCAAATCATTGATAGGTCAAACTAATGGTTTTTCTTACATCACGGCAAGCGGTTCCAGTAATGAGCCTGAAGAGGTTCAAAACGGTGTTGTATATGGTATTCAGACCCAAATGACCAACTTTACTGCTGAATTTACAAGTTATTTTTATGCTAAAACAACAGGGTATTATGAACTTAAGTTTCACAAT…
FAS9	648	3	pseudo-Fas31	97.3	MLSLLLSLSFFAQLISASVNIVNVNSLKVYDAYSCELPNTPTQKGFDVDFYTYSSGDNKDFILSTYVAYEYTQSKHFGSTTGLTDPLDNLSEFLKTDYIAVEGVYAQKDLTITNFTAQFTGYFYADTTGYYDFALNNIDDAVMLFMGTEAAFECCSGTIDKSKAEASNAYQVYAYLQWHIDGTPSSSYTQFLEAGKYYPIRIVYINVEGSLAFNLAVTLPNGNKVTDFGNHIYSAKEYSGKGTCKGDLISSSIEHHTTTEYIHWTSSVSSATTETNTASWGTNTVIDYIPDYTTTSTDVWTGLSTSKTTKYPSNNNQDDTVTVEVFTPRATDTSTISWSGTYTSTFTTIVPTNAHTHATVEVEIPSTTSKTTMAAAYTSSLGEPVVKLISINSTTSSSS…		-	ATGTTGTCTTTACTTCTTAGTTTATCTTTTTTTGCTCAATTAATTTCTGCTTCAGTTAACATTGTCAATGTTAATAGCTTGAAGGTATATGATGCTTACTCCTGTGAGCTACCTAATACTCCTACACAAAAAGGTTTCGACGTTGACTTTTATACTTACAGCTCTGGTGACAACAAGGATTTTATTCTGTCAACGTATGTCGCTTATGAATACACGCAAAGCAAGCACTTTGGCTCTACAACAGGCCTCACTGATCCGCTGGACAATTTGAGTGAATTTTTGAAAACAGATTACATTGCGGTGGAAGGTGTGTACGCACAAAAGGATCTTACTATCACCAACTTTACTGCACAATTCACTGGCTATTTCTATGCTGACACTACAGGCTACTATGATTTT…
FAS10	766	10	Fas5	92.5	MFWKYLIPLAGLVPLIRADLDFGAHGTADACILGTTPTTKGFDVRFFDYPLMNSVLFNDLLFIEAGYLQNKYLGSVSGVTDINANAHDLPENQIVEGTLYGFDVDITNFVAEITSYFYAEEDGMYTLKFEDIDDSATLFFADGSAFICCTQHDVVADPSYRMINFKPWGGKADPIQTYEQYLKAGYYYPLKIIFINGDSQLNLQFSITTPSGIVITDSSTNQFFSPGSVDDTKCTETTVYTDIYTSTTSWTGQYTTTSVIQSGKGNGATDVVYLPDPTTTVATPWTGLTTSSSLATPNGAGTWSEVIYTPRATDTTTNGWTGAYESTYSTTNPTDANLHATVYIEVPDAITTTTIPWTGVETSSTTIYPNNGDSGTITVEILTPRATETSYVPWTGIST…		-	ATGTTTTGGAAATACTTGATACCCTTAGCTGGTCTTGTACCATTAATAAGAGCTGATTTAGATTTTGGTGCACATGGCACAGCCGACGCTTGTATACTTGGAACAACCCCAACCACTAAAGGTTTTGATGTACGGTTTTTCGACTATCCTTTAATGAATAGTGTTCTATTCAATGATTTACTGTTTATAGAAGCCGGTTATCTTCAAAATAAATACCTTGGTTCTGTTAGTGGTGTTACTGATATTAATGCAAATGCACATGATTTACCTGAAAACCAAATAGTTGAAGGTACATTATATGGATTTGACGTTGACATTACTAATTTCGTTGCTGAAATCACTAGTTATTTCTATGCTGAAGAAGATGGTATGTACACTTTGAAATTCGAAGACATTGAT…
FAS11	1107	20	pseudo-Fas18	82.3	MSLLTRILITLAASAVHVAGGATPDASGCTFKTVPDVPGVDVRLFQYPYGDYNHYATDAFVKGGYLSHTLVGSATGVIDYNIQGNGYESSVFGISVNTDNFTAEITSYFFANEDGYYRFELGNVDDSLALYFASDGAFECCTDIETPEDTSSFDYNILITKTYGNVDPTKYYYQYLEKGMYYPLKIVYTNIMLYYYFTFTVIRPDGTRVTSGDTNNLFSPAAVDNNPLNCGEVKISTTIETVTTSWTGSDLSTSTQYPTADNEGVTVHVLSPDPTTTTTLAYTGTTTSSDFVTPTGEGTWIETIYTPDARATLSTAWTGLTTSLTILDVGNENTVTVEIFTPRATDTSIVGWTGVYDSTYSTTAPNNANEHATVFVETADSRTTITGIYTGLIDSTTTE…		-	ATGTCTTTATTGACGAGAATTTTAATAACTCTTGCAGCATCCGCTGTCCATGTTGCAGGAGGTGCCACTCCAGATGCTTCTGGTTGTACATTCAAAACTGTACCTGATGTTCCGGGTGTTGATGTTCGTCTTTTTCAGTATCCCTATGGCGATTACAATCATTATGCAACTGACGCTTTTGTTAAAGGTGGCTACCTTTCCCATACTTTGGTTGGAAGTGCCACGGGTGTCATTGATTATAACATTCAAGGAAATGGTTATGAATCATCTGTTTTTGGAATTTCCGTTAACACTGATAATTTCACTGCTGAAATTACTTCATATTTTTTTGCTAATGAGGATGGCTATTATCGTTTTGAGTTAGGTAATGTTGATGATTCTCTTGCTTTGTATTTTGCT…
FAS12	1723	36	pseudo-Fas18	83.6	MVIKYFLFCSSLLSGTFAYNFGAQNSAYGCVIETDISNLTPGFDIKIYEYDYDNTEIFLEDNYIESGYRDRLLVSSTTGYSTIDLQTLQDDYTSPHEGSLYGMTFDTTNFTAEITSYFYAELSGYYMLELAYVDDSAGLFFASDGAFECCTDITIPGDNSFSYNIVTYKTVHGDMGKTQYFYQYLEEGSYYPLRIVYTNIVGSYLLDFSVITPNGQNITDSSTGNFFSPGSIKEAESSSCPTTTVATAFGTVTTSWTGSQGKISTEYPTGTSEGVTVITYAPDPTTTISYAWTGLTTSSDFYTPDGAGTWTETLYTPRGTDTSTNGWTGLYDSTYSTTNPIDANFHATVFVETADARTTTTLVYAGSTTSYSTGSPVGDENTVTVEIFTPRATDNSVIQ…		-	ATGGTAATAAAGTACTTTTTGTTTTGTTCGTCTTTACTATCAGGTACATTTGCCTATAATTTCGGCGCACAAAATAGCGCTTATGGTTGTGTAATCGAAACAGATATTTCTAACTTGACCCCCGGTTTTGACATTAAGATTTACGAGTATGATTATGATAATACTGAAATTTTCCTGGAGGACAACTATATTGAATCTGGTTATCGTGATAGACTTTTGGTCAGCAGTACAACTGGTTACAGCACAATAGATTTGCAAACTTTGCAGGATGATTATACTTCTCCTCATGAAGGTTCACTTTACGGAATGACTTTTGACACCACCAACTTTACGGCTGAAATTACCAGTTATTTTTATGCCGAGCTAAGTGGATACTATATGCTTGAGTTGGCTTACGTT…
FAS13	767	5	Fas30	42.6	MTFFKQLLALAGVISLANAAGENFGATPDATACSLSNAPSQEGFDVRLYEYDYNEGTDFNANEYVNGGYLDRPLIGTSITSSFNAENDVISLGPIAGDVFGIAADVTNFTAELASYFYATENGYYTLKLDYIDDSVALFFASEGAFLCCTDREIPTSESDFTYNILTSKDFYGPKDHEQYYYQYLEAGKYYPLRMVFTNIAGAYNLSLTVITPSSGSITTGNSGYFFAPSSADDSSSNCGEAPVSTVFQTEISSWTGSTSSFYTDYPHRPTEGVTVHIVMPDPTTTVSYGWTGLSTSSDYATPIGAGTWTETLYIPQVADTTTLAWTGTVTSYTTATPNDPNVHEAVYIYTPDPRFTTTDVWTGDQISTTTFGGGPGNEDTVTVEVFTPRGTDSSTTYW…		-	ATGACATTTTTCAAGCAATTACTCGCATTAGCTGGAGTGATTTCATTAGCAAATGCAGCTGGAGAGAACTTTGGGGCTACTCCAGATGCTACTGCTTGCTCTCTTAGTAATGCCCCATCCCAAGAGGGTTTCGATGTTCGTCTATATGAATATGATTACAATGAGGGCACAGATTTCAACGCGAACGAATATGTAAACGGTGGCTATCTTGATCGTCCATTGATTGGTACCAGCATTACCAGTAGTTTTAACGCAGAAAATGACGTTATTAGTCTGGGTCCTATAGCTGGCGATGTTTTTGGAATTGCTGCTGATGTGACCAACTTTACAGCTGAGCTCGCTTCCTATTTCTATGCTACCGAAAATGGTTACTACACTTTGAAATTAGATTACATTGAC…
FAS14	1255	24	Fas29	96.4	MLAQIYLALLSTFVSLGNAALDFGAYGAADACIIATQPSVEGFDIRVFSYTLGDNVDYKSIPFVTSGYLQNSIQATSTGIRNINLYSGNLPASVVQSELFGVTIDVTNFVAEITTYFYAEEDGIYSLMFQNVDDSATLFFADGSAFICCTQHEVIDNPSYRMISFLEWAVNSDDTQVYQQYLKAGYYYPLKIVWVNAVTEYGMDFTITTPSGLKIADSSSHQFFSPGSVHDTECTETTVFTDIYTTTTSWTGQHTTTSVIQPGEGEGATDIVYFPDPTTTLVYPWTGLTASSDFVTPNGAGTWTETIYTPRGTDTTTDAWTGTYDSTYSTTDPTDANMHATVFVETADARTTTTLVYAGSTTSYSTGSPVGDENTVTVEIFTPRATDNSVIQWTETTTS…		-	ATGCTTGCACAAATTTATCTTGCTCTTCTCTCAACTTTTGTGTCGCTAGGCAATGCGGCGTTAGATTTTGGAGCCTATGGTGCTGCTGATGCCTGTATAATTGCAACCCAACCTTCCGTAGAGGGGTTTGACATCCGAGTGTTTAGCTATACATTAGGTGATAACGTTGATTACAAATCTATACCTTTTGTTACTAGTGGATATTTACAGAATAGCATACAGGCAACAAGCACAGGTATTCGAAACATTAATCTATACTCAGGAAACCTTCCAGCTTCTGTTGTTCAGAGTGAGTTATTTGGGGTAACGATAGATGTTACAAATTTTGTTGCTGAAATTACTACTTACTTCTACGCAGAAGAGGATGGTATTTACTCTCTCATGTTTCAGAATGTTGAC…
FAS15	1362	24	Fas30	98.3	MFLKKLLVFANAFCLAVADGMNYGATPDATFCSFNTPPSEEGFDVRLYEYDLNDSTDFNTDAYVDGGYLTHNLIGTNVITTFDVEYTVPNNPNSIPGVVFGIEADLSNFTAELTSYFYAKENGYYTLELDYIDDSVGLFFASEGAFICCTDREIPSSNSDFTYNILTSKVFNGPKDHEQYYYQYLEKGEYYPLKIIFTNLISSYNLSFTVVTPSGESITTGDSGYFFTPTSADDSSSNCGLGAVSTIFVTDTSSWTGSTTSISTQYPVSLTDGVTVHYFEPDPTTTFIYAWTGLTASSDYVTPDGAGTWTETIYTPRGTDTTTNAWTGTYDSTYSTTDPADANVHATVFVETADARTTTTLVYAGSTTSYSTGSPVGDENTVTVEIFTPRATDNSVIQW…		-	ATGTTCTTGAAAAAGTTATTGGTGTTTGCCAACGCATTTTGCTTAGCTGTCGCCGACGGTATGAATTATGGTGCAACACCAGACGCTACATTCTGTTCCTTCAATACTCCTCCTTCAGAAGAAGGTTTTGATGTACGTCTTTATGAATATGATCTTAATGATAGTACAGATTTTAATACTGATGCATATGTTGATGGTGGTTATCTTACCCATAACCTAATTGGTACCAATGTTATCACGACTTTTGATGTCGAATATACTGTTCCGAATAACCCAAATAGTATTCCTGGCGTTGTTTTCGGAATTGAAGCAGATCTGAGTAACTTTACAGCAGAGCTCACATCTTACTTTTATGCTAAAGAAAATGGTTATTATACTTTAGAATTAGATTATATTGAT…
FAS16	959	12	Fas8	63.4	MVSLNLLSLSAAFFAGAASAYNFGGTSSAQACVLNEVPSVKGYDLKLYSYAYDDQDDFHAQSYIDRGYKNNKLLYQKDGFSYVTSTLPSGYNELTYGNVYGYNTTITNFTVEFTSYFYAQASGYYKVLLHEVDDSAALYFASASAFKCCTEDATDSGDLDVNIFTYKAWHGAVDADQYYYQYLEEGSYYPFRLVFTNVVGGYSITFSITTPDGDEVSDSSSGYLFSPASVDNDSSNCNTKSVTTEVKTVTSSYTGSSETFSTYFPTGTEAMTVYDLIPDPTTTTTVHYNGASTSSTLVAPEGNGAGTWTESVFVPEATVTSTVPWTGVSTAISTTITPENPDEPVTVVVEVPDEITTTTIGWTGSEESTTTIYPADGVTGTITVEILTPKKTETSYVPW…		-	ATGGTTTCGTTAAATTTGTTATCCTTGTCTGCTGCTTTTTTTGCAGGCGCAGCTAGTGCTTATAATTTCGGCGGAACTTCTTCTGCCCAAGCTTGTGTTCTCAACGAAGTTCCATCAGTTAAAGGTTATGACCTTAAACTTTATTCTTACGCATATGATGACCAAGATGACTTCCACGCTCAATCATACATTGATAGAGGTTACAAAAATAATAAATTACTTTATCAAAAAGATGGTTTTTCGTATGTCACTTCAACACTGCCTAGCGGTTATAATGAATTGACATATGGTAATGTGTACGGTTATAACACTACCATAACTAACTTCACGGTTGAATTTACATCGTACTTTTATGCTCAAGCTTCTGGTTACTATAAGGTTCTTTTACATGAAGTGGAT…
FAS17	727	10	Fas1	69.7	MVKSIIYQLLFASWISNTKADSTTYDFGTSFSAVGCAIGLGPGAIIDSYGFDIRIFKYDFETLEGYDQDYMTHGYTYNTLQYSLTGVTDINFSGVIPESEKSAPYESTLFGKTFEVSNFAAEFTTYFDPIESGFYKFELDNTDDSAMIFVGAPNALKCCTAASDNDFNIVSSSSYSIFTSGHSANNQFAYQYLSEYYLYPIRIIYVNMDSEYTMQFKITNPDGTVVSEFGGNRFRPASHWAQAWFPQLCHANTFNAPSETVFTSWTGKTTSHSTFTPSTGYDAFTEYQYNPDPTTTVTAHYHDSTVSSTIVTPTGAGTWIESIFYPEETVTSYVPWTGNTTLTSTTIIPEDAEIPATVVIGVPDAITTTTIAWTGAETSSTTIYPADGQNGTITVEILT…		-	ATGGTGAAATCAATCATTTATCAGCTTTTATTTGCATCGTGGATAAGCAATACCAAAGCCGATAGCACAACCTATGACTTTGGCACTAGTTTTTCCGCCGTTGGATGTGCAATAGGTTTGGGCCCGGGTGCAATAATAGACTCTTACGGTTTCGATATAAGGATCTTTAAGTATGATTTTGAAACATTGGAAGGTTATGATCAAGATTATATGACTCACGGATATACCTATAACACTCTCCAGTATTCTCTAACTGGTGTTACAGATATCAATTTCTCCGGTGTCATTCCTGAATCTGAAAAATCCGCTCCATATGAATCTACTCTTTTCGGCAAAACTTTTGAGGTATCAAATTTTGCTGCTGAATTTACTACCTACTTTGATCCTATCGAGTCAGGT…
pseudo-FAS18	720	13	Fas29	86.5	MYGIDIVTVKIFTPRATDTTTAAWTETTTGFSTFIPADLNEHATVVEYNPDARITTTEVWTGHTTLSVTDIPKNEGDTVTIEVFTPRATDVSVVSWTGSTTSSTTVIPDLADEHATIIEYVPDLTTYITDVWTGLEISSTVLYPIGGSGTITVEVFTPRATDTVSVGYTDTTDRYYTTVNPADPRENATVVINTPDPRTTDTAPWTGTYNSSTTEDQVIPGGTVTVEVFTARGIDYTTQGWTGTVISTYGTYSPANANEHATVYVEIPDPRTTTTEAWTGTYNYSYTEPVYGSNGTVTIEVYTARGTYYTTRGWTGTIATTYATVSPIDPNQEVAIYVEIPDPRTTVDIYWTNSYESTLTKVGHEYGNDTVTVEDLIPRPTVTTTEMWTGSYTSYYTDA…		-	ATGTATGGTATTGATATTGTCACTGTTAAAATTTTCACTCCAAGAGCAACTGATACTACCACTGCTGCATGGACAGAAACCACCACAGGATTTTCTACATTTATTCCAGCTGATTTGAACGAACATGCCACCGTTGTTGAATATAATCCAGATGCTAGAATCACTACCACCGAGGTTTGGACTGGCCATACTACTTTATCTGTAACTGATATCCCAAAAAATGAAGGTGACACCGTAACTATTGAAGTTTTCACACCTAGAGCCACCGATGTTTCTGTTGTTTCTTGGACCGGTTCTACCACTTCTTCAACAACCGTGATTCCAGATCTTGCTGATGAGCATGCTACTATTATTGAATACGTCCCAGACTTAACCACATATATTACTGATGTTTGGACT…
FAS19	883	12	Fas28/Fas8	72.7	MFLINNLAINVAFLASIATAGHNYGAASTAQGCAFSNAGFTPGYDLNVYEYDFSDDTDFYSDEYIDRGYKERALIGSSKGITSITAEGSWNGAGEPVDGQVYGIDAQITNFTAEFTSYFYAPKSGYYELYLHGVDDSAALFFASESAFKCCTDIETPDEVLDYNILTYLQWHGATDSDQYYFQYLEEGYYYPLRIVFTNSVGIYSITFGIYDTAGLDVSDSSKGLIFSPSSFQDGVDGASCATKSVSKSVLTTTTSWTGSAETTSTYYPTNTEDVTVFDMFPDPTTTFTTYYDGETTSSTFVTPDGAGTWTETIYLPRTTTTSYVQWTGTTIETSTTIIPEDPSIPATVIIEKPYTVTTTTTTMVWTGAETSIDTFYPYDCEFGSCTIIVDVLTPRATE…		-	ATGTTTCTGATAAATAATTTAGCTATAAACGTCGCTTTCTTAGCTTCAATTGCTACTGCAGGTCATAATTATGGTGCTGCTTCTACTGCTCAAGGTTGTGCTTTTTCCAACGCAGGATTCACCCCAGGTTATGATTTAAACGTTTACGAGTACGACTTCAGTGATGACACTGATTTCTATTCTGATGAATATATTGATAGAGGTTATAAAGAAAGGGCCTTAATTGGTTCTAGTAAAGGAATCACTTCTATTACTGCTGAGGGCTCATGGAATGGTGCTGGTGAACCAGTGGATGGTCAAGTCTATGGAATCGATGCACAAATCACAAATTTCACTGCAGAATTCACAAGTTACTTCTACGCTCCAAAATCAGGTTATTACGAACTTTACTTGCATGGT…
FAS20	685	9	Fas32	59.6	MILKFIIYPFLLLFWFSIANADSDSYSYGVVPSIVACEFSAPSVFKRMSYLGFDIRIFDYEFGNTALEYDNDFMASDYTSNTLLYSLTAEQDINFSGTVSDADLSIPYEGTLFGQTFEVSNFVAEFTSYFYASQSGFYKFESDNVDDSMMFFIGADRAFECSSKASTSEIIASSSSSSNMFTGSHNESIQYFYQYLTAGYLYPIRITYANAASDYAMLLKVTYPDGTIIDDFNNGDFVSPNYYSQIWYPGDVYSLTVAAEFVTISSSWTGNTTSYSTTYTTSGDGGITVYDFGPDPTTTVTAHYHGLTVSSTLVTPTGAGTWIESIFYPEETVSSYIPWTGATTMTSTTVIPENPEIPATIVIAVPDAIITTTSQWTGSETSERTNYPAEGQNGTIIVE…		-	ATGATTCTGAAATTTATTATTTATCCCTTCCTGTTACTCTTTTGGTTTTCTATTGCTAATGCTGACAGTGATAGTTATTCATATGGTGTTGTTCCAAGTATTGTAGCATGTGAGTTCTCCGCACCTTCAGTATTTAAAAGAATGAGCTATTTAGGTTTCGATATTAGAATCTTTGATTATGAATTTGGAAATACGGCTTTGGAGTATGATAATGATTTTATGGCCTCAGATTATACCAGTAATACTCTTTTGTATTCTCTTACGGCTGAGCAAGATATCAATTTTTCTGGAACTGTTTCTGATGCTGATTTATCTATCCCATATGAAGGTACGCTTTTTGGACAAACATTTGAGGTATCAAATTTTGTTGCTGAATTCACAAGTTATTTTTATGCCTCC…
FAS21	1347	24	Fas26	82.4	MITFNLLLLLLGLASLTNATVDFGSSGSADACILGETPSVLGFDIRIFSYPFMDNLDFQQASYVNSGYLQRPLLDSTTGITSINMDLPSPDYGSPALGTLYGMSVDVTNFTAEITSYFYAEEDGMYTLQFDNIDDSGALFFADGSAFICCEAHDVVSNPTYRMVSFKVWHGDYDNKQQYHQYLKAGYYYPLKIVWTNVVSSRILGFSIVTPSGAVISDSSTSQFFSPAGVSDESECSQTVIYTEIVNSTTSWTGHYTSTTVYEIDGQGVTNLVLLPDPTTTFVYPWTGTTASSAFVTPTGAGTWTETLYTPRGTDTTTDAWTGTYDSTYSTTDPTDANMHATVFVETADARTTTTLIYAGSTTSYSTGSPVGDANTVTVEVFTPRATDNSVIQWTETTT…		-	ATGATTACGTTCAATCTTTTATTATTACTTTTGGGGTTAGCATCTCTAACCAATGCCACTGTCGATTTCGGTTCTTCTGGAAGTGCGGATGCTTGTATACTAGGAGAAACCCCCTCTGTTTTAGGTTTTGACATTCGTATTTTCAGTTATCCATTTATGGATAATCTGGATTTCCAACAAGCAAGTTATGTCAATTCTGGATACCTTCAACGTCCACTTTTAGATTCAACCACAGGTATTACTAGTATAAATATGGATTTGCCTTCTCCTGACTATGGTTCTCCTGCCTTGGGCACTCTTTATGGTATGTCAGTTGATGTTACTAACTTCACCGCTGAAATTACTAGTTACTTCTATGCCGAAGAAGATGGAATGTATACTCTTCAATTTGACAATATT…
FAS22	969	14	Fas6	61.6	MFWNYFIPLAGLISLIRADLDFGAYGAADACELGTVPTTEGFDVRFFEYPIDNQVLFNSVLFVETGYLNNTYLGSVSGVLDINMNVQGLLTSVTEGTIYGFDIDISNYTAEITSYFYAEEDGIYTLKFQNIDDSGTLFFADGSAFICCTQHDVVADPSYRMISFKEWLGATDPIQVYQQYLKAGYYYPLKIIWINAISQHQMHFSITTPSGTEISDSSTNQFFSPGSVDDTECTETTVYTDIYTSTTSWTGQQTTTSVIQSGEGKGATNIVFIPDPTVTVSQYYDGSTTSSAFATPTGAGTWTETIYLPKTTTTSYVPWTGTKTETSTTIIPEDLALAATVVVEIPDAITTTTIPWTGSETSSTTVYPEDGVNGTVTVEILTPRGTVTSFVPWTGVSTF…		-	ATGTTTTGGAATTATTTTATACCCCTAGCTGGTCTTATATCATTAATAAGAGCAGACTTAGATTTTGGTGCTTATGGTGCTGCTGATGCTTGTGAACTTGGAACTGTTCCAACAACTGAAGGTTTTGATGTTCGGTTTTTCGAGTATCCTATAGATAATCAAGTATTATTCAACTCTGTACTGTTTGTTGAAACAGGTTATCTCAATAACACATACCTTGGCTCCGTTAGTGGTGTCCTGGACATCAATATGAATGTCCAAGGTTTGCTGACATCAGTAACTGAAGGTACTATCTATGGATTTGATATTGATATTAGTAATTATACTGCTGAAATTACTAGTTATTTTTATGCCGAGGAAGACGGTATTTACACGTTAAAATTTCAGAACATTGATGAT…
FAS23	928	14	Fas21	80.2	MISLSYFTLLLSLLSLTQATVDFGSSGSADACILGETPSVPGFDVRVFSYPFMDNLDFQQASYVETGYLQRPLLDSTTGITSINMNLPSPDYGSPALGSLYGMSVDVTNYTAEITSYFYAQEDGMYTLQFDNIDDSGALFFADGSAFICCQANDIVSDPTYRMVSFKVWHGDYDNKQQYHQYLKAGYYYPLKIVWTNVVSSRILQFSVVTPSGTVISDSSTNQFFSPAGVSDESECSQTVIYTEIVNSTTSWTGHYTSTTVYEIDGQGVTNLVLLPDPTTTFVYPWTGTTESSAFVTPTGAGTWTETIYTPRATDATTNGWTGTYDSTYSTSDPVDANLHATIYVETADARTTTTTIYSGSSTSYSTGTPVAGQDTVTVEVFTPRGTDTTVVGYTGTTN…		-	ATGATTTCATTGAGTTATTTCACTTTATTGCTGAGTTTACTCTCCCTAACTCAAGCCACAGTCGATTTTGGTTCTTCTGGAAGTGCAGATGCTTGTATATTAGGTGAAACGCCGTCTGTTCCAGGTTTCGATGTTCGAGTTTTCAGCTATCCTTTTATGGATAATCTGGATTTTCAACAAGCAAGTTATGTTGAAACTGGTTACCTCCAGCGTCCTCTTTTGGACTCAACCACAGGGATTACTAGTATCAATATGAATTTGCCTTCTCCTGATTATGGCTCTCCTGCTTTAGGATCTCTTTACGGTATGTCAGTTGACGTTACCAATTACACCGCTGAAATTACCAGTTATTTCTATGCTCAAGAAGATGGAATGTATACTCTTCAGTTCGACAATATT…
FAS24	986	16	pseudo-Fas18	78.2	MFVHQYLALVVSLVSLCGATLDFGANTVADACKINSAPSVKGFDVRVFQYTAYDSPDAVSIPFVTGGYLSHSLVASTTGVQSINTERHGFPPVPTILNMYGISFDVDSFVIEITSYFYAEEDGIYTLLFTNVDDSATLFFADGSAFVCCTQHEVISNPTYRMISFLQLNSQTDNVQTYQQYLKAGYYYPLKIVWVNVVTDYVMNFAITTPSGQVIKDASTQQFFSPASVDVSQCSQTSVSTSISSLTTSWTGAVASTSVIYAGAGNGVTELVILPDPTTTVVTPWTGLYISNTIVTPNGAGTWSDLIFTPRATDTSTMGWTETYNTYTTVSPVNPDQHVTILEKTADARQTITEVWTGHSTLSVTEVPANPAGDTVTVEVFTPRATDKTTVSWTGSYTS…		-	ATGTTTGTGCACCAATATCTTGCTCTTGTTGTCAGCTTAGTTTCCTTGTGCGGTGCCACCTTGGATTTTGGTGCTAATACCGTTGCTGATGCTTGTAAGATTAACTCCGCTCCAAGCGTCAAAGGTTTTGATGTTAGAGTATTTCAATATACTGCGTACGATAGTCCAGATGCTGTTAGTATTCCCTTTGTTACCGGTGGATATCTTAGCCATTCATTGGTAGCATCAACAACTGGAGTTCAAAGTATCAATACTGAAAGACATGGTTTTCCACCTGTTCCTACAATACTTAACATGTATGGCATATCATTTGATGTTGATAGCTTTGTTATTGAAATTACTAGTTACTTTTATGCTGAAGAAGATGGTATTTATACACTTCTGTTCACAAATGTTGAT…
FAS25	1311	24	Fas30	77.4	MSFFKKFLTTLGTSASLVSATNYGATANGVACSFDTAPSELGFDVRLYQYDFLDETDFNTDAFVKGGYLSHTLIGSLDGLTDYNVQYDNYGNVPVAGEVFGIEADQTNFTAELTSYFYAIEDGYYHFELDYIDDSVGLFFASDGAFMCCTDRETPSDTSSFNYNILTSKAVFGAKDLAQYYYQYLEKDRYYPLKIIFTNIVGGYNLSFTVTTPSGTNIRTGDSGYYFTPSSADISADNCGESAISTTIYSDTTSWTGSTESVSTQYPTGVTDGVTVHYFLPDPTTTETYAWTGLTSSSDYITPAGAGTWTETLYTPRATDTTTKAWTGLYDSTYSTTNPVNADIHATLFVETADARTTTTLVYAGSTTSYSTGSPVGDENTVTVEVFTPRATDNSVIQW…		-	ATGTCGTTCTTCAAAAAATTTCTTACAACATTAGGTACTTCCGCATCTTTAGTTTCAGCGACCAATTATGGTGCTACTGCAAATGGTGTGGCTTGTTCTTTCGACACTGCGCCATCCGAATTAGGTTTTGATGTCCGTCTTTATCAATATGACTTTTTAGATGAGACAGATTTCAATACCGATGCTTTCGTTAAAGGAGGATATCTTTCCCATACATTGATAGGTAGCTTAGATGGATTAACTGATTATAATGTCCAGTACGATAACTATGGTAATGTTCCAGTCGCCGGTGAGGTGTTTGGAATTGAAGCTGACCAAACGAATTTTACTGCAGAGCTTACATCTTACTTTTATGCCATAGAAGATGGTTATTATCACTTTGAGTTGGATTATATAGAT…
FAS26	1329	24	Fas33	88.8	MNGIFCSLLLGLASVTEASLDFGVYGAADACVIGSTPSVEGFDVRIFEYPLVDKVDYDSISFVTGGYLEEPLITSTTGVSSINAAEVLSYGVSEGSLFGITFDVTNFTAEITSYFYAEEDGIYSLEFQNTDDSGTLFFADGSAFKCCTTHDTVSDPSYRIISFLEWAVYTDDTQIYQQYLKAGYYYPLKIVWINAVTDYLLDFTITTPSGTVITDASSHQLFSPAAVVNDGDSCSETTVYTAISTITSSWTGAEITTTVLESGVNQGVTALILNPDPTTTLVYPWTGLTVSSDYVTPDGAGTWTETIYTPRGTDTTTNAWTGTYDSTYSTTDPADANVHATVFVETADARTTTTLVYAGSTTSFSTGSPVGDENTVTVEIFTPRATDNSVIQWTETTTS…		-	ATGAACGGTATATTCTGTTCCCTATTATTGGGTTTAGCGTCTGTCACTGAGGCATCCCTTGACTTTGGTGTGTACGGAGCTGCAGATGCTTGTGTGATTGGTAGCACGCCTTCTGTTGAGGGTTTTGATGTCAGAATATTTGAATATCCATTAGTGGACAAAGTGGATTACGATTCAATATCCTTTGTAACTGGTGGGTATCTTGAGGAACCTTTAATCACCTCTACCACTGGTGTGTCCTCCATCAATGCAGCAGAAGTCCTTTCTTACGGGGTTTCTGAAGGAAGTTTATTTGGAATCACGTTCGACGTTACAAACTTTACTGCTGAAATCACATCTTACTTTTATGCAGAAGAAGACGGTATCTACAGTCTTGAGTTCCAAAATACAGATGACTCT…
FAS27	591	3	Fas9	69.2	MLSSLLRLSFFVQLISASVNIVNVNNLKVYDAYSCELPNAPTQEGFDVDFYTYSSGDNQDFNLSTYVAYGYTQSELFGSTTGLTNPLDDLSEYLETDYIAVEGVYAENDLTITNFTAQFTGYFYAPISGYYDFLLTNTDDAVMLFMATEAAFDCCSGTIEKSKAEATDAYQVYAYLQWHIDGTPSSSYTQFLEEGKYYPIRIVYINVEGSLAFNFAVTLPSGKNITDFGGYIYSAKEYSGNGTCEGDLVSSSIEHHTTTEYIHWTSSVSSATTETNTESWGTNTVIDYIPDYTTTTTDVWTGFSTSRMTIYPSNSNESDTVTVEVFTPRATNTSTITWSGTYTSTFTTIVPTNVHIHATVEIEIPSIILETTIAAVYTSLLGETNYTSVLATTTSISTS…		-	ATGTTGTCCTCACTACTTAGATTATCTTTTTTTGTACAGTTAATTTCTGCGTCAGTTAATATTGTGAATGTTAACAACTTGAAAGTATATGACGCTTACTCCTGCGAGTTACCTAATGCTCCTACACAAGAAGGTTTCGATGTTGACTTTTATACTTACAGTTCTGGTGACAACCAGGATTTTAATCTGTCAACGTATGTCGCCTATGGATATACACAAAGTGAGCTCTTTGGTTCTACCACAGGTCTTACTAATCCCCTGGATGATTTGAGTGAATATTTGGAAACAGATTACATTGCGGTGGAAGGTGTGTATGCAGAGAATGATCTTACTATTACTAACTTTACAGCACAATTTACTGGTTATTTCTATGCTCCTATTTCGGGCTACTACGATTTT…
FAS28	870	12	Fas8	99.9	MFLINHFALTVAFFASSAIAGYNYGATSSAQACNIQNIPGVTGYDLKLYEYNYDDETDFYSDEYIDRGYKTKSLIGQTNGFSYITASGSSNEPEEVQNGVVYGIQTQMTNFTAEFTSYFYAKTTGYYELKFHNVDDSAALFFASESAFKCCTENVTPDGTLNYNVLTYLQWHGVTDPDLYYYQYLEEGYYYPLRLVFSNSVGRYSITFSIITPEGKDVSDGSSGYLFSPASVDTSPESCGVKSVSKEVITKTSSWTGSSETTSTYYPTGTEGVTVIDILPDPTTTVTSYYNGETTSSTFVTPDGAGTWTETVYLPKTTTTSYVPWTGTTTETSTTIIPDDPSVPATVIIETPDDVTTTTIPWTGSETSSTTIYPKDGVTGTVTVEILTPRATETSYVPW…		-	ATGTTCTTAATTAATCATTTTGCTCTCACAGTTGCATTTTTTGCCTCTAGTGCCATTGCTGGCTATAACTATGGTGCTACTTCCTCTGCTCAGGCTTGTAATATTCAAAATATACCCGGTGTGACTGGATACGATTTGAAGCTTTACGAATACAACTATGATGATGAAACTGACTTCTATTCTGATGAATATATTGACAGAGGCTACAAAACCAAATCATTGATAGGTCAAACTAATGGTTTTTCTTACATTACGGCAAGCGGTTCCAGTAATGAGCCCGAAGAGGTTCAAAACGGTGTTGTGTATGGTATTCAGACCCAAATGACCAACTTTACTGCTGAATTTACAAGTTATTTTTATGCTAAAACAACAGGGTATTATGAACTTAAGTTTCACAAT…
FAS29	1253	24	Fas14	96.4	MLAQIYLALLSTFVSLGNAALDFGAYGAADACIIATQPSVEGFDIRVFSYTLGDNVDYKSIPFVTSGYLQNSIQATSTGIRNINLYSGNLPASVVQSELFGVTIDVTNFVAEITTYFYAEEDGIYSLMFQNVDDSATLFFADGSAFICCTQHEVIDNPSYRMISFLEWAVNSDDTQVYQQYLKAGYYYPLKIVWVNAVTEYGMNFTITTPSGLKIADSSSHQFFSPGSVHDTECTETTVFTDIYTTTTSWTGQHTTTSVIQSGEGKGATDIVYFPYPTTTFIYAWTGLTASSDYVTPDGAGTWTETIYTPRGTDTTTNAWTGTYDSTYSTTDPADSNVHATVFVETADARTTTTLVYAGSTTSYSTGSPVGDENTVTVEIFTPRATDNSVIQWTETTTS…		-	ATGCTTGCACAAATTTATCTTGCTCTTCTCTCAACTTTTGTGTCGCTAGGCAATGCGGCGTTAGATTTTGGGGCCTATGGTGCTGCTGATGCCTGTATAATTGCAACCCAACCTTCCGTAGAGGGTTTTGACATCCGAGTGTTTAGCTATACATTAGGTGATAACGTTGATTATAAATCTATACCTTTTGTTACTAGTGGATATTTACAGAATAGCATACAGGCAACAAGCACAGGTATTCGAAACATTAATCTATACTCAGGAAACCTTCCAGCTTCTGTTGTTCAGAGTGAGTTATTTGGGGTAACGATAGATGTTACAAATTTTGTTGCTGAAATTACTACTTACTTCTACGCAGAAGAGGATGGTATTTACTCTCTCATGTTTCAGAATGTTGAC…
FAS30	1341	24	Fas15	98.3	MFLKKLLVFANAFCLAVADGMNYGATPDATFCSFNTPPSEEGFDVRLYEYDLNDSTDFNTDAYVDGGYLTHNLIGTNVITTFDVEYTVPDNPNSIPGVVFGIEADLSNFTAELTSYFYAKENGYYTLELDYIDDSVGLFFASEGAFICCTDREIPSSNSDFTYNILTSKVFNGPKDHEQYYYQYLEKGEYYPLKIIFTNLISSYNLSFTVVTPSGESITTGDSGYFFTPTSADDSSSNCGLGAVSTVFVTDTSSWTGSTTSISTQYPVSLTDGVTVHYFEPDPTTTFIYAWTGLTASSDYVTPDGAGTWTETIYTPRGTDTTTNAWTGTYDSTYSTTDPADANVHATVFVETADARTTTTLVYAGSTTSYSTGSPVGDENTVTVEIFTPRATDNSVIQW…		-	ATGTTCTTGAAAAAGTTATTGGTGTTTGCCAACGCATTTTGCTTAGCTGTCGCCGACGGTATGAATTATGGTGCAACACCAGACGCTACATTCTGTTCCTTCAATACTCCTCCTTCAGAAGAAGGTTTTGATGTACGTCTTTATGAATATGATCTTAATGATAGTACAGATTTTAATACTGATGCATATGTTGATGGTGGTTATCTTACTCATAACCTAATTGGTACCAATGTTATCACGACTTTTGATGTCGAATATACTGTTCCTGATAACCCAAATAGTATTCCTGGCGTTGTTTTCGGAATTGAAGCAGATCTGAGTAACTTTACAGCAGAGCTCACATCTTATTTTTATGCTAAAGAAAATGGTTATTATACTTTAGAATTAGATTATATTGAT…
pseudo-FAS31	632	3	Fas9	97.3	ICCLYFLVYLFFAQLISASVNIVNVNSLKVYDAYSCELPNTPTQKGFDVDFYTYSSGDNKDFILSTYVAYEYTQSKHFGSTTGLTDPLDNLSEFLKTDYIAVEGVYAQKDLTITNFTAQFTGYFYADTTGYYDFALNNIDDAVMLFMGTEAAFECCSGTIDKSKAEASNAYQVYAYLQWHVDGTPSSSYTQFLEAGKYYPIRIVYINVEGSLAFNLAVTLPNGNKVTDFGNYIYSAKEYSGKGTCKGDLISSSIEHHTTTEYIHWTSSVSSATTETNTASWGTNTVIDYIPDYTTTSTDVWTGLSTSKTTKYPSNNNQDDTVTVEVFTPRATDTSTISWSGTYTSTFTTIVPTNAHTHATVEVEIPSTTSKTTMAAAYTSSLGEPVVKLISINSTTSSS…		-	ATATGTTGTCTTTACTTCTTAGTTTATCTTTTTTTTGCTCAATTAATTTCTGCTTCAGTTAACATTGTCAATGTTAACAGCTTGAAGGTATATGATGCTTACTCCTGTGAGCTACCTAATACTCCTACACAAAAAGGTTTCGACGTTGACTTTTATACTTACAGCTCTGGTGACAACAAGGATTTTATTCTGTCAACGTATGTCGCTTATGAATACACGCAAAGCAAGCACTTTGGCTCTACAACAGGCCTCACTGATCCGCTGGACAATTTGAGTGAATTTTTGAAAACAGATTACATTGCGGTGGAAGGTGTGTACGCACAAAAGGATCTTACTATCACCAACTTTACTGCACAATTCACTGGCTATTTCTATGCTGACACTACAGGCTACTATGAT…
FAS32	674	9	Fas20	59.6	MISNTIICQLIFLFCASIAVADSESYVYGVTPTIDTCVFGMQKKMKRSEGSGFDIRVFQYDSGNTELSYDEDFMASGYTNETPKYSLTGVTDISFSGVIPDSDSSAPYEATFFGETLQVSNFVAEFTTYIGVMESGFFKFESDNTDDSMMFFIGRDSALQCCNTASTSDFSIVNSSSYNMFTANNNASSQSYYQYLEAGYHYPIRIVYANMGSNYSMLFKVTYPDSTVQTEFDYGYFYSPNYLKNYWGCYDTKFISADYKTVITSWTGSTPSYSIYTPTAGTNVYTAYNYLPDPTTTVTAYYHGSTVSSTMVTPTGAGTWIESIFYPAETETSYVPWTGATTVTSTTIIPEDAEIPATVVIKFPDVITTTTIPWTGAGTSGTTIYPADGQNGTITVEIL…		-	ATGATATCAAATACGATTATTTGTCAATTAATTTTCCTATTTTGTGCGTCAATTGCTGTTGCAGACAGTGAAAGCTATGTCTATGGGGTTACGCCAACTATTGATACCTGTGTCTTTGGGATGCAGAAAAAAATGAAAAGAAGCGAAGGTTCAGGTTTCGATATTAGAGTCTTTCAATATGATTCTGGGAATACAGAATTGAGTTATGATGAAGATTTTATGGCTTCCGGATATACCAATGAAACCCCTAAGTATTCCCTAACAGGCGTTACAGACATCAGTTTCTCTGGTGTGATTCCAGATTCTGATTCATCCGCTCCTTATGAAGCAACCTTTTTTGGTGAAACCTTGCAAGTATCGAACTTTGTTGCTGAATTTACTACATACATAGGAGTTATG…
FAS33	1341	24	Fas26	88.8	MNFLDPPVIVTYNSYLYYRRNHLPLIIFCKFKEKMFWNYLIPLAGLISPIRADVDFGAYGAADACILGTTPATEGFDVRFFEYPINNQVLYNSVLFVETGYLDNTYLGSVSGVLDINMNVQGLLTSVTEGTLYGFDIDISNYTAEITSYFYAKEDGIYTLKFQNIDDSGTLFFADGSAFICCTQHDVVADPSYRMISFKQWLGDTDPIQVYQQYLKAGYYYPLKIIWINSISQHQMHFSITTPSGDEISDASTNQFFSPGSVDDTKCTETTVYTDIYTTTTSWTGQHTTTSVVQSGEGKGATNIVYLPDPTTTLVYAWTGLTASSNYATPDGAGTWTETIYTPRGTDTTTEAWTGTYDSTYSTTDPTDANMHATVFVETADARTTTTLVYAGSTTSYST…		-	ATGAATTTCCTAGACCCTCCAGTTATTGTCACTTATAACTCTTACTTGTATTATAGAAGAAATCATCTTCCATTAATTATTTTCTGCAAGTTCAAAGAAAAAATGTTTTGGAATTATCTTATACCTCTAGCTGGTCTTATCTCACCAATAAGAGCCGATGTAGATTTCGGTGCTTATGGTGCTGCTGATGCTTGTATACTTGGAACAACACCAGCCACTGAAGGTTTCGATGTACGTTTTTTTGAGTATCCTATAAATAATCAAGTGTTATATAATTCTGTGCTGTTCGTTGAAACAGGTTATCTTGATAACACATACCTTGGTTCCGTAAGTGGTGTCCTGGATATTAATATGAATGTCCAAGGCTTGCTGACATCAGTAACTGAGGGTACACTATAT…
FAS34	642	6	Fas32	54.1	MQVVPIIFQTLLLLLVPSAAADSSSYLYGAIPSAVGYQFLFGGPKDIYSVLGFDVRIFQYDLGNMDLGRDVDFMASEYTNRVLEYSLTGVKDINFAGVVPETSTPYGGALFGREFDVSNFVAEFTTYFFPQQSGFFKFELLNTDDSAMFFLGAVKGFQGCKDISTFDLSTFDPSSYEMFTVDRSENVQYYYQYLEAYKSYPIRIIYSNMASDYSLQLQVTYPDGSIINDFDNNGFLSPSNLRNLGATCGLTTVTTTFETVETSWTGSTESYSTYYPTGTEQFTAYYYYPDPTTTVSSHYFGSTISSTVVTPTGAGTWTEAIFYPEETVTSYFPWTGATAVTSTTLVPEDPEIPATVVIGVPDERTTTTHLWTGTETSSTTIYPVDGNNGTVTIEVLIPE…		-	ATGCAAGTTGTCCCAATCATTTTTCAGACACTTTTGTTACTGCTTGTCCCAAGTGCTGCCGCAGATAGCAGTAGCTATCTCTATGGGGCTATTCCAAGTGCTGTCGGATACCAATTTCTGTTTGGTGGTCCCAAAGACATATACTCGGTTTTAGGTTTTGACGTGAGAATCTTTCAGTATGATTTAGGAAACATGGATTTGGGTCGTGACGTAGACTTTATGGCCTCCGAATATACCAACAGAGTCCTTGAGTATTCTCTAACTGGTGTCAAAGATATAAACTTTGCCGGTGTCGTTCCAGAAACTTCTACTCCATATGGAGGCGCTCTTTTTGGCAGAGAGTTCGATGTGTCTAATTTTGTCGCAGAATTTACCACTTACTTTTTTCCTCAACAGTCT…
total	32341	488
+	Pseudogenes	FAS3	no signal peptide
		FAS18	no signal peptide
		FAS31	no start ATG
*	also available from Genbank with accession numbers MH924782-MH924819
